# Supplementary material for: Case report: the effects of cerebellar tDCS in bilingual post-stroke aphasia
Source: Front Hum Neurosci. 2023 Jul 20;17:1173178. doi: 10.3389/fnhum.2023.1173178 (PMC10398340; doi:10.3389/fnhum.2023.1173178)
Supplement: Supplementary file 1 [file Table_1.XLSX]

## Sheet: Sheet 1
	SHAM tDCS		ANODAL tDCS
	PRE-TREATMENT, T1	POST-TREATMENT, T2	PRE-TREATMENT, T3	POST-TREATMENT, T4	POST-TREATMENT, T5
MMSE	26/30
Trained Picture Naming- L2	25/81	51/81	39/81	68/81	54/81
Boston Naming Test - L2	105/177	114/177	123/177	142/177	137/177
Boston Naming Test - L1	132/177	129/177	143/177	152/177	149/177
Bilingual Aphasia Test - L1
Verbal Auditory Discrimination	18/18	18/18	18/18	18/18	18/18
Syntactic Comprehension	59/66	66/66	60/66	66/66	60
Repetition of words and nonsense words	27/30	27/30	25/30	30/30	27
repetition of sentences	7/7	7/7	7/7	7/7	7/7
Verbal Fluency - Semantic	6	8	8	10	9
Verbal Fluency - Phonetic
p-t	1	1	1	2	2
m-a	2	2	2	2	2
Semantic Opposites	10/10	10/10	10/10	10/10	10/10
Reading out loud - words	10/10	10/10	10/10	10/10	10/10
Reading out loud - sentences	10/10	10/10	10/10	10/10	10/10
Copying	5/5	5/5	5/5	5/5	5/5
Dictation	5/5	5/5	5/5	5/5	5/5
Reading comprehension - words	10/10	10/10	10/10	10/10	10/10
Reading comprehension - sentences	10/10	10/10	10/10	10/10	10/10
Naming	6/6	6/6	6/6	6/6	6/6
Bilingual Aphasia Test - L2
Verbal Auditory Discrimination	8/18	10/18	15/18	15/18	13/18
Syntactic Comprehension	46/66	46/66	46/66	52/66	50/66
Repetition of words and nonsense words	23/30	20/30	20/30	23/30	22/30
repetition of sentences	6/7	7/7	7/7	7/7	7/7
Verbal Fluency - Semantic	6	8	8	9	9
Verbal Fluency - Phonetic	1	1	0	1	1
Semantic Opposites	9/10	9/10	9/10	10/10	10/10
Reading out loud - words	10/10	10/10	10/10	10/10	10/10
Reading out loud - sentences	10/10	10/10	10/10	10/10	10/10
Copying	5/5	5/5	5/5	5/5	5/5
Dictation	5/5	5/5	5/5	5/5	5/5
Reading comprehension - words	10/10	10/10	10/10	10/10	10/10
Reading comprehension - sentences	10/10	10/10	10/10	10/10	10/10
Sentence Construction			18/24
Naming	6/6	5/6	6/6	6/6	6/6
Bilingual Aphasia Test - part C
Word Recognition FR - DU	4/5	5/5	5/5	5/5	5/5
Word Recognition DU- FR	4/5	4/5	5/5	5/5	5/5
Word Translation FR - DU	7/10	8/10	8/10	8/10	8/10
Word Translation DU - FR	8/10	8/10	8/10	8/10	8/10
Sentence Translation FR - DU	10/18	12/18	11/18	8/18	9/18
Sentence Translation DU - FR	10/18	8/18	10/18	7/18	7/18
Grammaticality Judgements FR	7/8	7/8	7/8	7/8	7/8
Grammaticality Judgements DU	2/8	3/8	3/8	2/8	2/8
Picture Description L1
CAT-NL
# Words	75	68	38	54	63
# Nouns	18	14	10	12	13
# Different Nouns	13	11	8	9	10
# Utterances	17	9	7	11	10
MLU	4	6.78	4.7	5.2	5.3
% correct utterances	0.29	0.67	0.57	0.64	0.58
Phonemic Paraphasia	0	0	0	0	0
Semantic Paraphasia	0	0	2	1	0
Code Switching	0	0	0	0	0
Code Mixing	0	2	0	0	0
Cookie Theft Picture
# Words	73	33	26	52	45
# Nouns	14	8	4	7	9
# Different Nouns	9	6	3	5	8
# Utterances	12	6	5	8	6
MLU	4	4.5	4.6	4.5	4.5
% correct utterances	0.67	0.5	0.4	0.52	0.46
Phonemic Paraphasia	0	0	0	0	0
Semantic Paraphasia	1	0	1	0	0
Code Switching	0	0	0	0	0
Code Mixing	0	2	2	0	0
Picture Description L2
CAT-NL
# Words	19	36	25	34	27
# Nouns	4	10	8	10	7
# Different Nouns	4	7	6	7	6
# Utterances	6	7	5	7	6
MLU	2.83	3.83	4.4	4.6	4.1
% correct utterances	0	0.29	0.8	0.85	0.7
Phonemic Paraphasia	0	0	0	0	0
Semantic Paraphasia	0	0	2	1	0
Code Switching	0	0	0	0	0
Code Mixing	0	0	0	0	0
Cookie Theft Picture
# Words	33	18	23	47	35
# Nouns	10	5	6	11	8
# Different Nouns	9	5	4	9	8
# Utterances	7	4	6	7	6
MLU	4.29	3.75	3.67	4.67	4.3
% correct utterances	0.43	0.5	0.33	0.65	0.52
Phonemic Paraphasia	0	0	0	0	0
Semantic Paraphasia	1	1	0	1	0
Code Switching	0	0	0	0	0
Code Mixing	0	0	2	0	0
Picture Description L1 Average
# Words	74	50.5	32	53	54
# Nouns	16	11	7	9.5	11
# Different Nouns	11	8.5	5.5	7	9
# Utterances	14.5	7.5	6	9.5	8
MLU	4	5.64	4.65	4.85	4.9
% correct utterances	0.48	0.585	0.485	0.58	0.52
Phonemic Paraphasia	0	0	0	0	0
Semantic Paraphasia	0.5	0	1.5	0.5	0
Code Switching	0	0	0	0	0
Code Mixing	0	2	1	0	0
Picture Description L2 Average
# Words	26	27	24	40.5	31
# Nouns	7	7.5	7	10.5	7.5
# Different Nouns	6.5	6	5	8	7
# Utterances	6.5	5.5	5.5	7	6
MLU	3.56	3.79	4.035	4.635	4.2
% correct utterances	0.215	0.395	0.565	0.75	0.61
Phonemic Paraphasia	0	0	0	0	0
Semantic Paraphasia	0.5	0.5	1	1	0
Code Switching	0	0	0	0	0
Code Mixing	0	0	1	0	0
Attention Network Test
RT congruent trials	1329.32	1209.64	1262.37	1038.93	1094.53
RT incongruent trials	1387.93	1381.16	1372.39	1368.77	1381.58
% accuracy congruent	89.23	87.5	88.43	89.39	88.73
% accuracy incongruent	78.69	69.64	73.25	78.33	76.84
